# Supplementary material for: Mapping expanded prostate cancer index composite to EQ5D utilities to inform economic evaluations in prostate cancer: Secondary analysis of NRG/RTOG 0415
Source: PLoS One. 2021 Apr 14;16(4):e0249123. doi: 10.1371/journal.pone.0249123 (PMC8046237; doi:10.1371/journal.pone.0249123)
Supplement: S2 Fig — (ZIP) [file pone.0249123.s002.zip]

Archive with 6 entries (6 files):
- S2A_Fig.tif
- S2B_Fig.tif
- S2C_Fig.tif
- S2D_Fig.tif
- S2E_Fig.tif
- S2F_Fig.tif
